# Supplementary material for: Bridged EGFET Design for the Rapid Screening of Sorbents as Sensitisers in Water-Pollution Sensors
Source: Sensors (Basel). 2023 Aug 31;23(17):7554. doi: 10.3390/s23177554 (PMC10490669; doi:10.3390/s23177554)
Supplement: Supplementary file 1 [file sensors-23-07554-s001.zip]

Archive with 1 entries (1 files):
- sensors-2555769-supplementary.pdf
